# Supplementary material for: Silver Anchored Polyaniline@Molybdenum Disulfide Nanocomposite (Ag/Pani@MoS2) for Highly Efficient Ammonia and Methanol Sensing under Ambient Conditions: A Mechanistic Approach
Source: Nanomaterials (Basel). 2023 Feb 23;13(5):828. doi: 10.3390/nano13050828 (PMC10005692; doi:10.3390/nano13050828)
Supplement: Supplementary file 1 [file nanomaterials-13-00828-s001.zip]

Archive with 1 entries (1 files):
- nanomaterials-2167389-supplementary.pdf
